# Supplementary material for: A Simple and Versatile Method for Ex Vivo Monitoring of Goat Vaginal Mucosa Transduction by Viral Vector Vaccines
Source: Vaccines (Basel). 2024 Jul 29;12(8):851. doi: 10.3390/vaccines12080851 (PMC11359855; doi:10.3390/vaccines12080851)
Supplement: Supplementary file 1 [file vaccines-12-00851-s001.zip]

Archive with 1 entries (1 files):
- vaccines-3113636-supplementary.pdf
